# Supplementary material for: Four Trials Is Not Enough: The Amount of Prior Audio–Visual Exposure Determines the Strength of Audio–Tactile Crossmodal Correspondence Early in Development
Source: Behav Sci (Basel). 2025 Aug 30;15(9):1184. doi: 10.3390/bs15091184 (PMC12466736; doi:10.3390/bs15091184)
Supplement: Supplementary file 1 [file behavsci-15-01184-s001.zip]

Archive with 1 entries (1 files):
- behavsci-3575944-supplementary.pdf
